# Supplementary material for: Efficient curation of genebanks using next generation sequencing reveals substantial duplication of germplasm accessions
Source: Sci Rep. 2019 Jan 24;9:650. doi: 10.1038/s41598-018-37269-0 (PMC6346010; doi:10.1038/s41598-018-37269-0)
Supplement: Supplementary file 2 — Supplemental Table 1 [file 41598_2018_37269_MOESM2_ESM.xlsx]

## Sheet: Sheet1
Table S1. List of Ae. tauschii accessions from different genebanks.
WGRC - Wheat Genetics Resource Center; PAU - Punjab Agricultural University; CIMMYT - International Maize and Wheat Improvement Center
Accessions highlighted in yellow were collected in 2012
Acc.	WGRC	PAU	CIMMYT
1	TA10069	PAUAT13	GID124083
2	TA10070	PAUAT13757	GID155948
3	TA10071	PAUAT13761	GID156298
4	TA10072	PAUAT13762	GID156383
5	TA10073	PAUAT13764	GID156384
6	TA10074	PAUAT13765	GID156386
7	TA10075	PAUAT13780	GID156388
8	TA10076	PAUAT13781	GID156389
9	TA10077	PAUAT14088	GID156390
10	TA10078	PAUAT14091	GID156392
11	TA10079	PAUAT14092	GID156394
12	TA10080	PAUAT14096	GID156395
13	TA10081	PAUAT14100	GID156396
14	TA10082	PAUAT14102	GID156397
15	TA10083	PAUAT14103	GID156398
16	TA10084	PAUAT14104	GID156399
17	TA10085	PAUAT14105	GID156400
18	TA10086	PAUAT14106	GID156401
19	TA10087	PAUAT14109	GID156402
20	TA10088	PAUAT14111	GID156403
21	TA10089	PAUAT14113	GID156405
22	TA10090	PAUAT14115	GID156410
23	TA10091	PAUAT14116	GID156411
24	TA10092	PAUAT14118	GID156414
25	TA10093	PAUAT14122	GID156417
26	TA10094	PAUAT14128	GID156422
27	TA10095	PAUAT14129	GID156423
28	TA10096	PAUAT14130	GID156424
29	TA10097	PAUAT14135	GID156425
30	TA10098	PAUAT14136	GID156426
31	TA10099	PAUAT14138	GID156427
32	TA10100	PAUAT14139	GID156428
33	TA10101	PAUAT14140	GID156429
34	TA10102	PAUAT14145	GID156430
35	TA10103	PAUAT14147	GID156434
36	TA10104	PAUAT14156	GID156436
37	TA10105	PAUAT14158	GID156438
38	TA10106	PAUAT14159	GID156439
39	TA10107	PAUAT14160	GID156440
40	TA10108	PAUAT14162	GID156442
41	TA10109	PAUAT14163	GID156443
42	TA10110	PAUAT14165	GID156444
43	TA10112	PAUAT14166	GID156445
44	TA10113	PAUAT14170	GID156446
45	TA10114	PAUAT14174	GID156447
46	TA10115	PAUAT14175	GID156448
47	TA10116	PAUAT14177	GID156449
48	TA10117	PAUAT14180	GID156450
49	TA10118	PAUAT14181	GID156451
50	TA10119	PAUAT14185	GID156453
51	TA10120	PAUAT14186	GID156454
52	TA10121	PAUAT14187	GID156455
53	TA10122	PAUAT14190	GID156456
54	TA10123	PAUAT14194	GID156457
55	TA10124	PAUAT14195	GID156458
56	TA10125	PAUAT14197	GID156460
57	TA10126	PAUAT14200	GID156461
58	TA10127	PAUAT14201	GID156462
59	TA10128	PAUAT14202	GID156465
60	TA10129	PAUAT14203	GID156467
61	TA10130	PAUAT14204	GID156468
62	TA10131	PAUAT14205	GID156473
63	TA10132	PAUAT14206	GID156481
64	TA10133	PAUAT14208	GID156484
65	TA10134	PAUAT14209	GID156485
66	TA10135	PAUAT14210	GID156486
67	TA10136	PAUAT14211	GID156488
68	TA10137	PAUAT14214	GID156489
69	TA10138	PAUAT14217	GID156490
70	TA10139	PAUAT14223	GID156491
71	TA10140	PAUAT14225	GID156493
72	TA10141	PAUAT14227	GID156494
73	TA10142	PAUAT14228	GID156495
74	TA10143	PAUAT14229	GID156500
75	TA10144	PAUAT14230	GID156501
76	TA10145	PAUAT14231	GID156505
77	TA10148	PAUAT14232	GID156509
78	TA10155	PAUAT14236	GID156510
79	TA10156	PAUAT14237	GID156512
80	TA10157	PAUAT14238	GID156515
81	TA10158	PAUAT14240	GID156517
82	TA10159	PAUAT14241	GID156519
83	TA10160	PAUAT14242	GID156520
84	TA10161	PAUAT14246	GID156523
85	TA10162	PAUAT14251	GID156525
86	TA10163	PAUAT14252	GID156526
87	TA10164	PAUAT14253	GID156527
88	TA10165	PAUAT14254	GID156529
89	TA10166	PAUAT14319	GID156531
90	TA10167	PAUAT14323	GID156532
91	TA10168	PAUAT14325	GID156533
92	TA10169	PAUAT14329	GID156535
93	TA10170	PAUAT14330	GID156536
94	TA10171	PAUAT14334	GID156537
95	TA10172	PAUAT14336	GID156539
96	TA10173	PAUAT14337	GID156542
97	TA10174	PAUAT14338	GID156543
98	TA10175	PAUAT14339	GID156546
99	TA10176	PAUAT14340	GID156549
100	TA10177	PAUAT14341	GID156550
101	TA10178	PAUAT14343	GID156552
102	TA10179	PAUAT14345	GID156556
103	TA10180	PAUAT14347	GID156557
104	TA10181	PAUAT14348	GID156559
105	TA10182	PAUAT14351	GID156562
106	TA10183	PAUAT14352	GID156572
107	TA10184	PAUAT14353	GID156574
108	TA10185	PAUAT14354	GID156577
109	TA10186	PAUAT14355	GID156578
110	TA10187	PAUAT14356	GID156579
111	TA10188	PAUAT14359	GID156582
112	TA10189	PAUAT14360	GID156583
113	TA10190	PAUAT14362	GID156584
114	TA10191	PAUAT14576	GID156586
115	TA10192	PAUAT14578	GID156587
116	TA10193	PAUAT14582	GID156588
117	TA10194	PAUAT14583	GID156589
118	TA10195	PAUAT14586	GID156590
119	TA10196	PAUAT14953	GID156591
120	TA10197	PAUAT14954	GID156592
121	TA10198	PAUAT14957	GID156594
122	TA10199	PAUAT14958	GID156595
123	TA10200	PAUAT14960	GID156596
124	TA10202	PAUAT14962	GID156597
125	TA10205	PAUAT14966	GID156600
126	TA10210	PAUAT14967	GID156609
127	TA10211	PAUAT14968	GID156611
128	TA10212	PAUAT14970	GID156612
129	TA10213	PAUAT14971	GID156613
130	TA10291	PAUAT14972	GID156614
131	TA10292	PAUAT14973	GID156615
132	TA10293	PAUAT14974	GID156618
133	TA10294	PAUAT14975	GID156619
134	TA10295	PAUAT14979	GID156620
135	TA10296	PAUAT14985	GID156622
136	TA10297	PAUAT14990	GID156624
137	TA10298	PAUAT14992	GID156625
138	TA10299	PAUAT14993	GID156627
139	TA10300	PAUAT14995	GID156628
140	TA10301	PAUAT14996	GID156629
141	TA10302	PAUAT14998	GID156630
142	TA10303	PAUAT14999	GID156632
143	TA10304	PAUAT17	GID156634
144	TA10305	PAUAT3544	GID156635
145	TA10306	PAUAT3733	GID156636
146	TA10307	PAUAT3735	GID156637
147	TA10308	PAUAT3742	GID156641
148	TA10309	PAUAT3744	GID156642
149	TA10310	PAUAT3746	GID156643
150	TA10311	PAUAT3750	GID156644
151	TA10312	PAUAT3751	GID156646
152	TA10313	PAUAT3752	GID156647
153	TA10314	PAUAT3753	GID156651
154	TA10315	PAUAT3755	GID156652
155	TA10316	PAUAT3757	GID156654
156	TA10317	PAUAT3758	GID156655
157	TA10318	PAUAT3759	GID156656
158	TA10319	PAUAT3760	GID156658
159	TA10320	PAUAT3761	GID156666
160	TA10321	PAUAT3766	GID156668
161	TA10322	PAUAT3769	GID156669
162	TA10323	PAUAT3784	GID156671
163	TA10324	PAUAT3798	GID156672
164	TA10325	PAUAT3799	GID156675
165	TA10326	PAUAT3805	GID156676
166	TA10327	PAUAT3806	GID156677
167	TA10328	PAUAT3822	GID156678
168	TA10329	PAUAT3823	GID156679
169	TA10330	PAUAT3826	GID156681
170	TA10331	PAUAT9785	GID156682
171	TA10417	PAUAT9787	GID156683
172	TA10836	PAUAT9788	GID156684
173	TA10837	PAUAT9790	GID156686
174	TA10838	PAUAT9791	GID156689
175	TA10839	PAUAT9795	GID156690
176	TA10869	PAUAT9796	GID156691
177	TA10871	PAUAT9798	GID156694
178	TA10872	PAUAT9800	GID156695
179	TA10918	PAUAT9804	GID156698
180	TA10919	PAUAT9806	GID156699
181	TA10920	PAUAT9807	GID156701
182	TA10921	PAUAT9809	GID156702
183	TA10922	PAUAT9822	GID156703
184	TA10923	PAUAT9823	GID156705
185	TA10924	PAUAT9824	GID156707
186	TA10925	PAUAT9829	GID156708
187	TA10926	PAUAT9830	GID156709
188	TA10927		GID156711
189	TA10928		GID156712
190	TA10929		GID156713
191	TA10930		GID156714
192	TA10931		GID156715
193	TA10932		GID156718
194	TA10933		GID156719
195	TA10934		GID156720
196	TA10935		GID156721
197	TA10936		GID156722
198	TA10937		GID156724
199	TA10938		GID156725
200	TA10939		GID156726
201	TA10940		GID156727
202	TA10941		GID156729
203	TA10942		GID156730
204	TA10943		GID156731
205	TA10944		GID156733
206	TA10945		GID156734
207	TA10946		GID156735
208	TA10947		GID156736
209	TA10948		GID156738
210	TA10949		GID156739
211	TA10950		GID156740
212	TA10951		GID156741
213	TA10952		GID156742
214	TA10953		GID156743
215	TA10954		GID156750
216	TA10955		GID156754
217	TA10956		GID156764
218	TA10957		GID156766
219	TA10958		GID156767
220	TA10959		GID156769
221	TA10960		GID156778
222	TA10961		GID156780
223	TA11020		GID156782
224	TA11021		GID156790
225	TA1577		GID156791
226	TA1578		GID156792
227	TA1579		GID156804
228	TA1580		GID156805
229	TA1581		GID156811
230	TA1582		GID156814
231	TA1583		GID156823
232	TA1584		GID156825
233	TA1585		GID156827
234	TA1586		GID156830
235	TA1587		GID156835
236	TA1588		GID156849
237	TA1589		GID156850
238	TA1590		GID156854
239	TA1591		GID156868
240	TA1592		GID156871
241	TA1593		GID156879
242	TA1594		GID156886
243	TA1595		GID156894
244	TA1596		GID156904
245	TA1597		GID156905
246	TA1598		GID156906
247	TA1599		GID156975
248	TA1600		GID156977
249	TA1601		GID156978
250	TA1602		GID156979
251	TA1603		GID156980
252	TA1604		GID156981
253	TA1605		GID156982
254	TA1606		GID156983
255	TA1612		GID156984
256	TA1613		GID156985
257	TA1615		GID156986
258	TA1616		GID156987
259	TA1617		GID156988
260	TA1618		GID156989
261	TA1619		GID156990
262	TA1620		GID156991
263	TA1621		GID156992
264	TA1622		GID156993
265	TA1623		GID156995
266	TA1624		GID156996
267	TA1625		GID156997
268	TA1626		GID156998
269	TA1629		GID157000
270	TA1630		GID157001
271	TA1631		GID157002
272	TA1632		GID157003
273	TA1633		GID157004
274	TA1634		GID157005
275	TA1635		GID157006
276	TA1639		GID157007
277	TA1640		GID157008
278	TA1641		GID157009
279	TA1642		GID157010
280	TA1643		GID157011
281	TA1644		GID157013
282	TA1645		GID157014
283	TA1649		GID157016
284	TA1650		GID157017
285	TA1651		GID157018
286	TA1652		GID157019
287	TA1653		GID157020
288	TA1655		GID157021
289	TA1656		GID157022
290	TA1657		GID157023
291	TA1658		GID157024
292	TA1659		GID157025
293	TA1660		GID157026
294	TA1661		GID157027
295	TA1662		GID157028
296	TA1664		GID157029
297	TA1665		GID157030
298	TA1666		GID157032
299	TA1667		GID157033
300	TA1668		GID157034
301	TA1669		GID157035
302	TA1670		GID157036
303	TA1671		GID157037
304	TA1672		GID157038
305	TA1673		GID157039
306	TA1674		GID157040
307	TA1675		GID157041
308	TA1676		GID157042
309	TA1677		GID157043
310	TA1678		GID157044
311	TA1679		GID157045
312	TA1680		GID157047
313	TA1681		GID157051
314	TA1682		GID157053
315	TA1683		GID157054
316	TA1684		GID157056
317	TA1685		GID157057
318	TA1686		GID157058
319	TA1687		GID157059
320	TA1688		GID157062
321	TA1689		GID157064
322	TA1690		GID157065
323	TA1691		GID157067
324	TA1692		GID157068
325	TA1693		GID157069
326	TA1694		GID157072
327	TA1695		GID157074
328	TA1696		GID157077
329	TA1697		GID157078
330	TA1698		GID157079
331	TA1699		GID157080
332	TA1700		GID157081
333	TA1703		GID157082
334	TA1704		GID157083
335	TA1706		GID157085
336	TA1707		GID157086
337	TA1708		GID157087
338	TA1709		GID157088
339	TA1712		GID157090
340	TA1713		GID157092
341	TA1714		GID157093
342	TA1715		GID157094
343	TA1716		GID157095
344	TA1717		GID157096
345	TA1718		GID157097
346	TA2118		GID157098
347	TA2119		GID157099
348	TA2123		GID157102
349	TA2369		GID157103
350	TA2370		GID157104
351	TA2371		GID157105
352	TA2372		GID157108
353	TA2373		GID157109
354	TA2374		GID157110
355	TA2375		GID157111
356	TA2376		GID157112
357	TA2377		GID157114
358	TA2378		GID157116
359	TA2379		GID157117
360	TA2380		GID157122
361	TA2381		GID157124
362	TA2382		GID157125
363	TA2383		GID157127
364	TA2384		GID157130
365	TA2385		GID157132
366	TA2386		GID157134
367	TA2387		GID157135
368	TA2388		GID157136
369	TA2389		GID157137
370	TA2390		GID157138
371	TA2391		GID157140
372	TA2392		GID157141
373	TA2393		GID157142
374	TA2394		GID157143
375	TA2395		GID157145
376	TA2396		GID157146
377	TA2397		GID157148
378	TA2398		GID157149
379	TA2399		GID157150
380	TA2400		GID157151
381	TA2401		GID157425
382	TA2402		GID68345
383	TA2403		GID68347
384	TA2404		GID68357
385	TA2405		GID68375
386	TA2406		GID69369
387	TA2407		GID95324
388	TA2408		GID95325
389	TA2409
390	TA2410
391	TA2411
392	TA2412
393	TA2413
394	TA2414
395	TA2415
396	TA2416
397	TA2417
398	TA2418
399	TA2419
400	TA2420
401	TA2421
402	TA2422
403	TA2423
404	TA2424
405	TA2425
406	TA2426
407	TA2427
408	TA2428
409	TA2429
410	TA2430
411	TA2431
412	TA2432
413	TA2433
414	TA2434
415	TA2435
416	TA2436
417	TA2437
418	TA2438
419	TA2439
420	TA2440
421	TA2441
422	TA2442
423	TA2443
424	TA2444
425	TA2445
426	TA2446
427	TA2447
428	TA2448
429	TA2449
430	TA2450
431	TA2451
432	TA2452
433	TA2453
434	TA2454
435	TA2455
436	TA2456
437	TA2457
438	TA2458
439	TA2459
440	TA2460
441	TA2461
442	TA2462
443	TA2463
444	TA2464
445	TA2465
446	TA2466
447	TA2467
448	TA2468
449	TA2469
450	TA2470
451	TA2471
452	TA2472
453	TA2473
454	TA2474
455	TA2475
456	TA2476
457	TA2477
458	TA2478
459	TA2479
460	TA2480
461	TA2481
462	TA2482
463	TA2483
464	TA2484
465	TA2485
466	TA2486
467	TA2487
468	TA2488
469	TA2489
470	TA2490
471	TA2491
472	TA2492
473	TA2493
474	TA2494
475	TA2495
476	TA2496
477	TA2497
478	TA2498
479	TA2499
480	TA2500
481	TA2501
482	TA2502
483	TA2503
484	TA2504
485	TA2505
486	TA2506
487	TA2507
488	TA2508
489	TA2509
490	TA2510
491	TA2511
492	TA2512
493	TA2513
494	TA2514
495	TA2515
496	TA2516
497	TA2517
498	TA2518
499	TA2519
500	TA2520
501	TA2521
502	TA2522
503	TA2523
504	TA2524
505	TA2525
506	TA2526
507	TA2527
508	TA2528
509	TA2529
510	TA2530
511	TA2531
512	TA2532
513	TA2533
514	TA2534
515	TA2535
516	TA2536
517	TA2537
518	TA2538
519	TA2539
520	TA2540
521	TA2541
522	TA2542
523	TA2543
524	TA2544
525	TA2545
526	TA2546
527	TA2547
528	TA2548
529	TA2549
530	TA2550
531	TA2551
532	TA2552
533	TA2553
534	TA2554
535	TA2555
536	TA2556
537	TA2557
538	TA2558
539	TA2559
540	TA2560
541	TA2561
542	TA2562
543	TA2563
544	TA2564
545	TA2565
546	TA2566
547	TA2567
548	TA2568
549	TA2569
550	TA2570
551	TA2571
552	TA2572
553	TA2573
554	TA2574
555	TA2575
556	TA2576
557	TA2577
558	TA2578
559	TA2579
560	TA2580
561	TA2581
562	TA2582
563	TA2583
564	TA2584
565	TA2585
566	TA2586
567	TA2587
568	TA3429
