# Supplementary material for: Efficient curation of genebanks using next generation sequencing reveals substantial duplication of germplasm accessions
Source: Sci Rep. 2019 Jan 24;9:650. doi: 10.1038/s41598-018-37269-0 (PMC6346010; doi:10.1038/s41598-018-37269-0)
Supplement: Supplementary file 3 — Supplemental Table 2 [file 41598_2018_37269_MOESM3_ESM.xlsx]

## Sheet: Matching_accessions
Table S2. List of matching and unique Ae. tauschii accessions.
Grp# = arbitrary group number; Grp_size = # accessions in group; WGRC, PAU, CIMMYT = # accessions in a group that come from individual three genebanks; Matching accessions = accessions matching 99% or more within a group
Grp_cat = group classification based on their genebank of origin; Letters encodes genebanks where, W = WGRC; P = PAU; C = CIMMYT; a single letter mean this group exclusively comes from one genebank where as any combination mean the group has accessions from multiple genebanks
Grp#	Grp_size	WGRC	PAU	CIMMYT	Grp_cat	Matching_accessions
Grp1	4	1	1	2	WPC	GID124083, GID156584, PAUAT14217, TA2530
Grp2	2	0	0	2	C	GID155948, GID156386
Grp3	6	0	1	5	PC	GID156298, GID156383, GID156389, GID156398, GID156741, PAUAT14325
Grp4	2	0	0	2	C	GID156384, GID156400
Grp5	5	2	0	3	WC	GID156388, GID156461, GID156734, TA10078, TA2386
Grp6	17	3	3	11	WPC	GID156390, GID156533, GID156594, GID156619, GID156719, GID156750, GID156754, GID156987, GID157017, GID68345, GID68347, PAUAT13, PAUAT14957, PAUAT17, TA1600, TA2463, TA2464
Grp7	2	0	0	2	C	GID156392, GID156402
Grp8	1	0	0	1	C	GID156394
Grp9	3	0	2	1	PC	GID156395, PAUAT13780, PAUAT13781
Grp10	1	0	0	1	C	GID156396
Grp11	1	0	0	1	C	GID156397
Grp12	1	0	0	1	C	GID156399
Grp13	1	0	0	1	C	GID156401
Grp14	1	0	0	1	C	GID156403
Grp15	8	3	1	4	WPC	GID156405, GID156611, GID156718, GID157141, PAUAT14995, TA1635, TA1695, TA2457
Grp16	8	3	1	4	WPC	GID156410, GID156671, GID156736, GID157082, PAUAT14103, TA10117, TA1598, TA1657
Grp17	9	6	0	3	WC	GID156411, GID157116, GID157127, TA10101, TA1653, TA1665, TA1667, TA1678, TA1687
Grp18	1	0	0	1	C	GID156414
Grp19	5	1	1	3	WPC	GID156417, GID156625, GID157088, PAUAT14975, TA1623
Grp20	17	7	6	4	WPC	GID156422, GID156489, GID156494, GID156814, PAUAT13757, PAUAT13765, PAUAT14251, PAUAT14254, PAUAT9824, PAUAT9830, TA10139, TA10141, TA1604, TA2416, TA2421, TA2423, TA2424
Grp21	27	3	3	21	WPC	GID156423, GID156439, GID156440, GID156442, GID156444, GID156449, GID156460, GID156517, GID156595, GID156609, GID156637, GID156654, GID156666, GID156669, GID156735, GID156740, GID156767, GID156792, GID156849, GID156868, GID157053, PAUAT14953, PAUAT3733, PAUAT3735, TA2118, TA2385, TA2468
Grp22	9	1	0	8	WC	GID156424, GID156425, GID156448, GID156468, GID156708, GID156979, GID156982, GID157143, TA2394
Grp23	10	5	0	5	WC	GID156426, GID156509, GID156711, GID156712, GID156981, TA2422, TA2431, TA2435, TA2436, TA2437
Grp24	10	2	5	3	WPC	GID156427, GID156428, GID95324, PAUAT14954, PAUAT14973, PAUAT14974, PAUAT14992, PAUAT3746, TA1651, TA2449
Grp25	3	0	0	3	C	GID156429, GID156634, GID157016
Grp26	10	3	0	7	WC	GID156430, GID156490, GID156525, GID156526, GID156527, GID156713, GID157104, TA2452, TA2454, TA2455
Grp27	1	0	0	1	C	GID156434
Grp28	13	1	8	4	WPC	GID156436, GID156535, GID156647, GID156805, PAUAT14334, PAUAT14343, PAUAT14347, PAUAT14958, PAUAT3758, PAUAT9804, PAUAT9806, PAUAT9807, TA2465
Grp29	15	2	8	5	WPC	GID156438, GID156531, GID156543, GID156886, GID156992, PAUAT14115, PAUAT14139, PAUAT14145, PAUAT14323, PAUAT14359, PAUAT14576, PAUAT14960, PAUAT9823, TA1581, TA2474
Grp30	6	2	3	1	WPC	GID156443, PAUAT14962, PAUAT14999, PAUAT3766, TA2486, TA2487
Grp31	8	3	2	3	WPC	GID156445, GID156446, GID156998, PAUAT14966, PAUAT14985, TA10133, TA2370, TA2372
Grp32	2	1	0	1	WC	GID156447, TA2371
Grp33	11	1	9	1	WPC	GID156450, PAUAT14214, PAUAT14351, PAUAT14352, PAUAT14353, PAUAT14354, PAUAT14578, PAUAT3753, PAUAT3759, PAUAT3826, TA2374
Grp34	5	3	0	2	WC	GID156451, GID156519, TA1690, TA2375, TA2446
Grp35	7	1	2	4	WPC	GID156453, GID156701, GID156702, GID156703, PAUAT14967, PAUAT14998, TA2377
Grp36	4	2	0	2	WC	GID156454, GID156991, TA1599, TA2378
Grp37	18	5	6	7	WPC	GID156455, GID156456, GID156652, GID156977, GID156978, GID157134, GID157135, PAUAT14177, PAUAT14197, PAUAT3742, PAUAT9791, PAUAT9795, PAUAT9822, TA1688, TA1689, TA2379, TA2380, TA2388
Grp38	2	1	0	1	WC	GID156457, TA2381
Grp39	2	1	0	1	WC	GID156458, TA2382
Grp40	2	1	0	1	WC	GID156462, TA2387
Grp41	4	2	0	2	WC	GID156465, GID157054, TA2390, TA2391
Grp42	6	1	3	2	WPC	GID156467, GID157138, PAUAT14104, PAUAT14105, PAUAT14106, TA1692
Grp43	14	2	9	3	WPC	GID156473, GID156993, GID157019, PAUAT14122, PAUAT14136, PAUAT14165, PAUAT14210, PAUAT14211, PAUAT14227, PAUAT14341, PAUAT14586, PAUAT3784, TA1703, TA2475
Grp44	3	1	0	2	WC	GID156481, GID156577, TA2520
Grp45	4	2	0	2	WC	GID156484, GID156485, TA2411, TA2412
Grp46	2	1	0	1	WC	GID156486, TA2413
Grp47	4	2	0	2	WC	GID156488, GID157085, TA1620, TA2415
Grp48	1	0	0	1	C	GID156491
Grp49	2	1	0	1	WC	GID156493, TA2420
Grp50	2	1	0	1	WC	GID156495, TA2425
Grp51	3	1	0	2	WC	GID156500, GID156501, TA2427
Grp52	2	1	0	1	WC	GID156505, TA2431
Grp53	1	0	0	1	C	GID156510
Grp54	2	1	0	1	WC	GID156512, TA2439
Grp55	3	1	0	2	WC	GID156515, GID156536, TA2442
Grp56	3	2	0	1	WC	GID156520, TA2447, TA2448
Grp57	4	2	0	2	WC	GID156523, GID156658, TA2450, TA2451
Grp58	5	2	0	3	WC	GID156529, GID156714, GID156984, TA1605, TA2456
Grp59	2	1	0	1	WC	GID156532, TA2494
Grp60	4	2	0	2	WC	GID156537, GID157018, TA2467, TA2469
Grp61	44	3	31	10	WPC	GID156539, GID156559, GID156613, GID156622, GID156721, GID156722, GID156988, GID156989, GID156990, GID68357, PAUAT13761, PAUAT14129, PAUAT14135, PAUAT14170, PAUAT14181, PAUAT14185, PAUAT14186, PAUAT14190, PAUAT14223, PAUAT14232, PAUAT14241, PAUAT14246, PAUAT14319, PAUAT14329, PAUAT14330, PAUAT14336, PAUAT14337, PAUAT14338, PAUAT14339, PAUAT14340, PAUAT14356, PAUAT14362, PAUAT14582, PAUAT14583, PA…
Grp62	2	1	0	1	WC	GID156542, TA2473
Grp63	2	1	0	1	WC	GID156546, TA2477
Grp64	6	2	0	4	WC	GID156549, GID156550, GID157024, GID157096, TA2476, TA2481
Grp65	3	1	0	2	WC	GID156552, GID156572, TA2536
Grp66	2	1	0	1	WC	GID156556, TA2488
Grp67	3	2	0	1	WC	GID156557, TA2490, TA2491
Grp68	3	1	0	2	WC	GID156562, GID157021, TA2495
Grp69	3	1	0	2	WC	GID156574, GID157022, TA2496
Grp70	2	1	0	1	WC	GID156578, TA2523
Grp71	1	0	0	1	C	GID156579
Grp72	1	0	0	1	C	GID156582
Grp73	2	1	0	1	WC	GID156583, TA2528
Grp74	3	1	0	2	WC	GID156586, GID156743, TA2539
Grp75	2	1	0	1	WC	GID156587, TA2540
Grp76	2	1	0	1	WC	GID156588, TA2541
Grp77	2	1	0	1	WC	GID156589, TA2543
Grp78	2	1	0	1	WC	GID156590, TA2549
Grp79	1	0	0	1	C	GID156591
Grp80	2	1	0	1	WC	GID156592, TA2554
Grp81	1	0	0	1	C	GID156596
Grp82	2	1	0	1	WC	GID156597, TA2563
Grp83	7	1	0	6	WC	GID156600, GID156620, GID156975, GID157030, GID157059, GID157142, TA1696
Grp84	6	2	1	3	WPC	GID156612, GID156635, GID156983, PAUAT14209, TA1644, TA2453
Grp85	2	0	0	2	C	GID156614, GID156615
Grp86	1	0	0	1	C	GID156618
Grp87	3	1	0	2	WC	GID156624, GID157087, TA1622
Grp88	1	0	0	1	C	GID156627
Grp89	1	0	0	1	C	GID156628
Grp90	2	1	0	1	WC	GID156629, TA2406
Grp91	2	1	0	1	WC	GID156630, TA2407
Grp92	1	0	0	1	C	GID156632
Grp93	4	2	0	2	WC	GID156636, GID156985, TA2458, TA2462
Grp94	3	1	0	2	WC	GID156641, GID157020, TA2478
Grp95	1	0	0	1	C	GID156642
Grp96	5	1	0	4	WC	GID156643, GID156804, GID156811, GID157099, TA1645
Grp97	1	0	0	1	C	GID156644
Grp98	3	2	0	1	WC	GID156651, TA2428, TA2434
Grp99	2	1	0	1	WC	GID156655, TA2397
Grp100	2	1	0	1	WC	GID156656, TA1613
Grp101	3	1	1	1	WPC	GID156668, PAUAT14163, TA1617
Grp102	1	0	0	1	C	GID156672
Grp103	1	0	0	1	C	GID156675
Grp104	2	0	0	2	C	GID156676, GID157006
Grp105	2	0	0	2	C	GID156677, GID156678
Grp106	1	0	0	1	C	GID156679
Grp107	1	0	0	1	C	GID156681
Grp108	1	0	0	1	C	GID156682
Grp109	1	0	0	1	C	GID156683
Grp110	1	0	0	1	C	GID156684
Grp111	2	1	0	1	WC	GID156686, TA10071
Grp112	2	1	0	1	WC	GID156689, TA10075
Grp113	3	1	1	1	WPC	GID156690, PAUAT14111, TA1639
Grp114	1	0	0	1	C	GID156691
Grp115	1	0	0	1	C	GID156694
Grp116	1	0	0	1	C	GID156695
Grp117	1	0	0	1	C	GID156698
Grp118	1	0	0	1	C	GID156699
Grp119	2	1	0	1	WC	GID156707, TA2392
Grp120	5	1	0	4	WC	GID156709, GID156871, GID156980, GID157056, TA2402
Grp121	1	0	0	1	C	GID156715
Grp122	1	0	0	1	C	GID156720
Grp123	1	0	0	1	C	GID156725
Grp124	1	0	0	1	C	GID156726
Grp125	1	0	0	1	C	GID156727
Grp126	9	3	0	6	WC	GID156729, GID156780, GID156879, GID157079, GID157081, GID157095, TA1595, TA1597, TA1634
Grp127	1	0	0	1	C	GID156730
Grp128	1	0	0	1	C	GID156731
Grp129	1	0	0	1	C	GID156733
Grp130	3	0	1	2	PC	GID156738, GID156739, PAUAT9829
Grp131	3	1	0	2	WC	GID156742, GID156904, TA2537
Grp132	7	5	0	2	WC	GID156764, GID157146, TA10100, TA1601, TA1700, TA2567, TA2569
Grp133	10	8	0	2	WC	GID156766, GID157146, TA10100, TA10129, TA1601, TA1700, TA2567, TA2569, TA2570, TA2575
Grp134	2	1	0	1	WC	GID156769, TA2584
Grp135	1	0	0	1	C	GID156778
Grp136	7	1	4	2	WPC	GID156782, GID157114, PAUAT14128, PAUAT3544, PAUAT9788, PAUAT9790, TA1664
Grp137	2	1	0	1	WC	GID156790, TA1626
Grp138	1	0	0	1	C	GID156791
Grp139	1	0	0	1	C	GID156823
Grp140	1	0	0	1	C	GID156825
Grp141	3	1	0	2	WC	GID156827, GID156850, TA10081
Grp142	2	1	0	1	WC	GID156830, TA10123
Grp143	2	0	0	2	C	GID156835, GID69369
Grp144	2	1	0	1	WC	GID156854, TA1717
Grp145	1	0	0	1	C	GID156894
Grp146	1	0	0	1	C	GID156905
Grp147	7	3	3	1	WPC	GID156906, PAUAT14174, PAUAT3744, PAUAT3806, TA10140, TA1602, TA1603
Grp148	1	0	0	1	C	GID156995
Grp149	2	1	0	1	WC	GID156996, TA2369
Grp150	1	0	0	1	C	GID156997
Grp151	1	0	0	1	C	GID157000
Grp152	1	0	0	1	C	GID157001
Grp153	1	0	0	1	C	GID157002
Grp154	1	0	0	1	C	GID157003
Grp155	1	0	0	1	C	GID157004
Grp156	1	0	0	1	C	GID157005
Grp157	1	0	0	1	C	GID157007
Grp158	1	0	0	1	C	GID157008
Grp159	1	0	0	1	C	GID157009
Grp160	1	0	0	1	C	GID157010
Grp161	1	0	0	1	C	GID157011
Grp162	1	0	0	1	C	GID157013
Grp163	1	0	0	1	C	GID157014
Grp164	2	1	0	1	WC	GID157023, TA2499
Grp165	3	1	0	2	WC	GID157025, GID157097, TA2482
Grp166	2	1	0	1	WC	GID157026, TA2445
Grp167	1	0	0	1	C	GID157027
Grp168	3	2	0	1	WC	GID157028, TA1680, TA1686
Grp169	1	0	0	1	C	GID157029
Grp170	3	1	0	2	WC	GID157032, GID157109, TA1658
Grp171	1	0	0	1	C	GID157033
Grp172	2	1	0	1	WC	GID157034, TA10106
Grp173	1	0	0	1	C	GID157035
Grp174	1	0	0	1	C	GID157036
Grp175	1	0	0	1	C	GID157037
Grp176	2	1	0	1	WC	GID157038, TA2521
Grp177	2	0	0	2	C	GID157039, GID157040
Grp178	1	0	0	1	C	GID157041
Grp179	1	0	0	1	C	GID157042
Grp180	1	0	0	1	C	GID157043
Grp181	3	1	0	2	WC	GID157044, GID157045, TA2522
Grp182	1	0	0	1	C	GID157047
Grp183	1	0	0	1	C	GID157051
Grp184	2	1	0	1	WC	GID157057, TA2408
Grp185	1	0	0	1	C	GID157058
Grp186	4	2	0	2	WC	GID157062, GID157150, TA1577, TA1707
Grp187	4	2	0	2	WC	GID157064, GID157092, TA1579, TA1629
Grp188	5	4	0	1	WC	GID157065, TA1578, TA1580, TA1581, TA1655
Grp189	7	4	0	3	WC	GID157067, GID157068, GID157069, TA1582, TA1583, TA1584, TA1585
Grp190	9	8	0	1	WC	GID157072, TA1588, TA1589, TA2505, TA2506, TA2507, TA2508, TA2509, TA2510
Grp191	3	2	0	1	WC	GID157074, TA1590, TA1591
Grp192	2	1	0	1	WC	GID157077, TA1594
Grp193	2	1	0	1	WC	GID157078, TA1593
Grp194	2	1	0	1	WC	GID157080, TA1596
Grp195	2	1	0	1	WC	GID157083, TA1618
Grp196	1	0	0	1	C	GID157086
Grp197	3	2	0	1	WC	GID157090, TA1621, TA1625
Grp198	2	1	0	1	WC	GID157093, TA1631
Grp199	2	1	0	1	WC	GID157094, TA1632
Grp200	2	1	0	1	WC	GID157098, TA2527
Grp201	2	1	0	1	WC	GID157102, TA1649
Grp202	7	3	2	2	WPC	GID157103, GID157151, PAUAT14100, PAUAT14225, TA1650, TA1708, TA1709
Grp203	1	0	0	1	C	GID157105
Grp204	1	0	0	1	C	GID157108
Grp205	5	4	0	1	WC	GID157110, TA10124, TA1615, TA1624, TA1659
Grp206	2	1	0	1	WC	GID157111, TA1660
Grp207	6	1	4	1	WPC	GID157112, PAUAT14113, PAUAT14159, PAUAT14160, PAUAT9787, TA1661
Grp208	1	0	0	1	C	GID157117
Grp209	1	0	0	1	C	GID157122
Grp210	3	2	0	1	WC	GID157124, TA1675, TA1693
Grp211	2	1	0	1	WC	GID157125, TA1676
Grp212	2	1	0	1	WC	GID157130, TA1681
Grp213	2	1	0	1	WC	GID157132, TA1686
Grp214	1	0	0	1	C	GID157136
Grp215	3	1	0	2	WC	GID157137, GID157148, TA1704
Grp216	2	1	0	1	WC	GID157140, TA1694
Grp217	2	1	0	1	WC	GID157145, TA1699
Grp218	3	1	1	1	WPC	GID157149, PAUAT14996, TA1706
Grp219	1	0	0	1	C	GID157425
Grp220	3	2	0	1	WC	GID68375, TA2534, TA2535
Grp221	3	2	0	1	WC	GID95325, TA10069, TA2532
Grp222	1	0	1	0	P	PAUAT13764
Grp223	1	0	1	0	P	PAUAT14088
Grp224	1	0	1	0	P	PAUAT14091
Grp225	1	0	1	0	P	PAUAT14092
Grp226	1	0	1	0	P	PAUAT14096
Grp227	1	0	1	0	P	PAUAT14102
Grp228	1	0	1	0	P	PAUAT14109
Grp229	1	0	1	0	P	PAUAT14116
Grp230	1	0	1	0	P	PAUAT14118
Grp231	1	0	1	0	P	PAUAT14130
Grp232	1	0	1	0	P	PAUAT14138
Grp233	4	1	3	0	WP	PAUAT14140, PAUAT14337, PAUAT14583, TA2468
Grp234	2	0	2	0	P	PAUAT14147, PAUAT14238
Grp235	1	0	1	0	P	PAUAT14156
Grp236	1	0	1	0	P	PAUAT14158
Grp237	1	0	1	0	P	PAUAT14162
Grp238	1	0	1	0	P	PAUAT14166
Grp239	1	0	1	0	P	PAUAT14175
Grp240	2	0	2	0	P	PAUAT14180, PAUAT3751
Grp241	1	0	1	0	P	PAUAT14187
Grp242	1	0	1	0	P	PAUAT14194
Grp243	1	0	1	0	P	PAUAT14195
Grp244	1	0	1	0	P	PAUAT14200
Grp245	1	0	1	0	P	PAUAT14201
Grp246	1	0	1	0	P	PAUAT14202
Grp247	1	0	1	0	P	PAUAT14203
Grp248	3	1	2	0	WP	PAUAT14204, PAUAT3823, TA1642
Grp249	1	0	1	0	P	PAUAT14205
Grp250	1	0	1	0	P	PAUAT14206
Grp251	1	0	1	0	P	PAUAT14208
Grp252	4	2	2	0	WP	PAUAT14228, PAUAT14229, TA10181, TA10205
Grp253	2	1	1	0	WP	PAUAT14230, TA10108
Grp254	1	0	1	0	P	PAUAT14231
Grp255	1	0	1	0	P	PAUAT14236
Grp256	1	0	1	0	P	PAUAT14237
Grp257	1	0	1	0	P	PAUAT14240
Grp258	1	0	1	0	P	PAUAT14242
Grp259	1	0	1	0	P	PAUAT14252
Grp260	1	0	1	0	P	PAUAT14253
Grp261	1	0	1	0	P	PAUAT14348
Grp262	2	0	2	0	P	PAUAT14355, PAUAT9785
Grp263	1	0	1	0	P	PAUAT14360
Grp264	1	0	1	0	P	PAUAT14968
Grp265	2	1	1	0	WP	PAUAT14970, TA1632
Grp266	1	0	1	0	P	PAUAT14971
Grp267	1	0	1	0	P	PAUAT14972
Grp268	2	1	1	0	WP	PAUAT14979, TA1587
Grp269	1	0	1	0	P	PAUAT14990
Grp270	1	0	1	0	P	PAUAT14993
Grp271	1	0	1	0	P	PAUAT3750
Grp272	1	0	1	0	P	PAUAT3752
Grp273	1	0	1	0	P	PAUAT3755
Grp274	1	0	1	0	P	PAUAT3822
Grp275	1	0	1	0	P	PAUAT9796
Grp276	1	0	1	0	P	PAUAT9798
Grp277	1	0	1	0	P	PAUAT9800
Grp278	1	0	1	0	P	PAUAT9809
Grp279	1	1	0	0	W	TA10070
Grp280	2	2	0	0	W	TA10072, TA2123
Grp281	1	1	0	0	W	TA10073
Grp282	1	1	0	0	W	TA10074
Grp283	1	1	0	0	W	TA10076
Grp284	1	1	0	0	W	TA10077
Grp285	1	1	0	0	W	TA10079
Grp286	1	1	0	0	W	TA10080
Grp287	1	1	0	0	W	TA10082
Grp288	1	1	0	0	W	TA10083
Grp289	1	1	0	0	W	TA10084
Grp290	2	2	0	0	W	TA10085, TA10086
Grp291	1	1	0	0	W	TA10087
Grp292	1	1	0	0	W	TA10088
Grp293	1	1	0	0	W	TA10089
Grp294	1	1	0	0	W	TA10090
Grp295	1	1	0	0	W	TA10091
Grp296	1	1	0	0	W	TA10092
Grp297	1	1	0	0	W	TA10093
Grp298	1	1	0	0	W	TA10094
Grp299	3	3	0	0	W	TA10095, TA10130, TA10131
Grp300	1	1	0	0	W	TA10096
Grp301	1	1	0	0	W	TA10097
Grp302	1	1	0	0	W	TA10098
Grp303	1	1	0	0	W	TA10099
Grp304	1	1	0	0	W	TA10102
Grp305	2	2	0	0	W	TA10103, TA2580
Grp306	1	1	0	0	W	TA10104
Grp307	1	1	0	0	W	TA10105
Grp308	1	1	0	0	W	TA10107
Grp309	2	2	0	0	W	TA10109, TA1623
Grp310	1	1	0	0	W	TA10110
Grp311	1	1	0	0	W	TA10112
Grp312	1	1	0	0	W	TA10113
Grp313	1	1	0	0	W	TA10114
Grp314	1	1	0	0	W	TA10115
Grp315	1	1	0	0	W	TA10116
Grp316	1	1	0	0	W	TA10118
Grp317	3	3	0	0	W	TA10119, TA10187, TA10188
Grp318	1	1	0	0	W	TA10120
Grp319	1	1	0	0	W	TA10121
Grp320	1	1	0	0	W	TA10122
Grp321	1	1	0	0	W	TA10125
Grp322	2	2	0	0	W	TA10126, TA10127
Grp323	1	1	0	0	W	TA10128
Grp324	1	1	0	0	W	TA10132
Grp325	1	1	0	0	W	TA10134
Grp326	1	1	0	0	W	TA10135
Grp327	1	1	0	0	W	TA10136
Grp328	1	1	0	0	W	TA10137
Grp329	1	1	0	0	W	TA10138
Grp330	1	1	0	0	W	TA10142
Grp331	3	3	0	0	W	TA10143, TA10144, TA10145
Grp332	1	1	0	0	W	TA10155
Grp333	1	1	0	0	W	TA10156
Grp334	1	1	0	0	W	TA10157
Grp335	1	1	0	0	W	TA10158
Grp336	1	1	0	0	W	TA10159
Grp337	1	1	0	0	W	TA10160
Grp338	1	1	0	0	W	TA10161
Grp339	1	1	0	0	W	TA10162
Grp340	1	1	0	0	W	TA10163
Grp341	1	1	0	0	W	TA10164
Grp342	2	2	0	0	W	TA10165, TA10185
Grp343	2	2	0	0	W	TA10166, TA10167
Grp344	1	1	0	0	W	TA10168
Grp345	1	1	0	0	W	TA10169
Grp346	1	1	0	0	W	TA10170
Grp347	1	1	0	0	W	TA10171
Grp348	2	2	0	0	W	TA10172, TA10173
Grp349	1	1	0	0	W	TA10174
Grp350	1	1	0	0	W	TA10175
Grp351	1	1	0	0	W	TA10176
Grp352	1	1	0	0	W	TA10177
Grp353	1	1	0	0	W	TA10178
Grp354	1	1	0	0	W	TA10179
Grp355	1	1	0	0	W	TA10180
Grp356	1	1	0	0	W	TA10182
Grp357	1	1	0	0	W	TA10183
Grp358	1	1	0	0	W	TA10184
Grp359	1	1	0	0	W	TA10186
Grp360	1	1	0	0	W	TA10189
Grp361	1	1	0	0	W	TA10190
Grp362	1	1	0	0	W	TA10191
Grp363	1	1	0	0	W	TA10192
Grp364	1	1	0	0	W	TA10193
Grp365	1	1	0	0	W	TA10194
Grp366	2	2	0	0	W	TA10195, TA10198
Grp367	1	1	0	0	W	TA10196
Grp368	1	1	0	0	W	TA10197
Grp369	1	1	0	0	W	TA10199
Grp370	1	1	0	0	W	TA10200
Grp371	1	1	0	0	W	TA10202
Grp372	1	1	0	0	W	TA10210
Grp373	1	1	0	0	W	TA10211
Grp374	1	1	0	0	W	TA10212
Grp375	1	1	0	0	W	TA10213
Grp376	3	3	0	0	W	TA10291, TA10292, TA10314
Grp377	3	3	0	0	W	TA10293, TA10296, TA10304
Grp378	7	7	0	0	W	TA10294, TA10295, TA10297, TA10298, TA10299, TA10300, TA10303
Grp379	2	2	0	0	W	TA10301, TA10302
Grp380	3	3	0	0	W	TA10305, TA10309, TA10311
Grp381	2	2	0	0	W	TA10306, TA10308
Grp382	1	1	0	0	W	TA10307
Grp383	1	1	0	0	W	TA10310
Grp384	2	2	0	0	W	TA10312, TA10313
Grp385	2	2	0	0	W	TA10315, TA10319
Grp386	2	2	0	0	W	TA10316, TA10317
Grp387	1	1	0	0	W	TA10318
Grp388	1	1	0	0	W	TA10320
Grp389	1	1	0	0	W	TA10321
Grp390	1	1	0	0	W	TA10322
Grp391	1	1	0	0	W	TA10323
Grp392	2	2	0	0	W	TA10324, TA10325
Grp393	1	1	0	0	W	TA10326
Grp394	1	1	0	0	W	TA10327
Grp395	1	1	0	0	W	TA10328
Grp396	1	1	0	0	W	TA10329
Grp397	2	2	0	0	W	TA10330, TA10331
Grp398	1	1	0	0	W	TA10417
Grp399	1	1	0	0	W	TA10836
Grp400	1	1	0	0	W	TA10837
Grp401	1	1	0	0	W	TA10838
Grp402	1	1	0	0	W	TA10839
Grp403	2	2	0	0	W	TA10869, TA1671
Grp404	1	1	0	0	W	TA10871
Grp405	1	1	0	0	W	TA10872
Grp406	1	1	0	0	W	TA10918
Grp407	2	2	0	0	W	TA10919, TA10921
Grp408	1	1	0	0	W	TA10920
Grp409	1	1	0	0	W	TA10922
Grp410	1	1	0	0	W	TA10923
Grp411	1	1	0	0	W	TA10924
Grp412	1	1	0	0	W	TA10925
Grp413	1	1	0	0	W	TA10926
Grp414	1	1	0	0	W	TA10927
Grp415	2	2	0	0	W	TA10928, TA10929
Grp416	1	1	0	0	W	TA10930
Grp417	1	1	0	0	W	TA10931
Grp418	1	1	0	0	W	TA10932
Grp419	2	2	0	0	W	TA10933, TA10934
Grp420	1	1	0	0	W	TA10935
Grp421	1	1	0	0	W	TA10936
Grp422	4	4	0	0	W	TA10937, TA1653, TA1667, TA1678
Grp423	1	1	0	0	W	TA10938
Grp424	1	1	0	0	W	TA10939
Grp425	1	1	0	0	W	TA10940
Grp426	1	1	0	0	W	TA10941
Grp427	1	1	0	0	W	TA10942
Grp428	1	1	0	0	W	TA10943
Grp429	1	1	0	0	W	TA10944
Grp430	1	1	0	0	W	TA10945
Grp431	1	1	0	0	W	TA10946
Grp432	1	1	0	0	W	TA10947
Grp433	2	2	0	0	W	TA10948, TA10949
Grp434	1	1	0	0	W	TA10950
Grp435	2	2	0	0	W	TA10951, TA10952
Grp436	1	1	0	0	W	TA10953
Grp437	2	2	0	0	W	TA10954, TA10958
Grp438	1	1	0	0	W	TA10955
Grp439	1	1	0	0	W	TA10956
Grp440	1	1	0	0	W	TA10957
Grp441	2	2	0	0	W	TA10959, TA10960
Grp442	1	1	0	0	W	TA10961
Grp443	1	1	0	0	W	TA11020
Grp444	1	1	0	0	W	TA11021
Grp445	1	1	0	0	W	TA1586
Grp446	1	1	0	0	W	TA1592
Grp447	1	1	0	0	W	TA1606
Grp448	1	1	0	0	W	TA1612
Grp449	1	1	0	0	W	TA1616
Grp450	1	1	0	0	W	TA1619
Grp451	1	1	0	0	W	TA1630
Grp452	1	1	0	0	W	TA1633
Grp453	1	1	0	0	W	TA1640
Grp454	1	1	0	0	W	TA1641
Grp455	4	4	0	0	W	TA1643, TA2524, TA2525, TA2568
Grp456	1	1	0	0	W	TA1652
Grp457	1	1	0	0	W	TA1656
Grp458	1	1	0	0	W	TA1662
Grp459	1	1	0	0	W	TA1666
Grp460	1	1	0	0	W	TA1668
Grp461	1	1	0	0	W	TA1669
Grp462	1	1	0	0	W	TA1670
Grp463	1	1	0	0	W	TA1672
Grp464	1	1	0	0	W	TA1673
Grp465	1	1	0	0	W	TA1674
Grp466	1	1	0	0	W	TA1677
Grp467	1	1	0	0	W	TA1679
Grp468	1	1	0	0	W	TA1682
Grp469	1	1	0	0	W	TA1683
Grp470	1	1	0	0	W	TA1684
Grp471	3	3	0	0	W	TA1685, TA1713, TA1714
Grp472	1	1	0	0	W	TA1691
Grp473	1	1	0	0	W	TA1698
Grp474	1	1	0	0	W	TA1712
Grp475	1	1	0	0	W	TA1715
Grp476	4	4	0	0	W	TA1716, TA2500, TA2501, TA2560
Grp477	1	1	0	0	W	TA1718
Grp478	1	1	0	0	W	TA2119
Grp479	1	1	0	0	W	TA2373
Grp480	1	1	0	0	W	TA2376
Grp481	1	1	0	0	W	TA2383
Grp482	1	1	0	0	W	TA2384
Grp483	1	1	0	0	W	TA2389
Grp484	1	1	0	0	W	TA2393
Grp485	1	1	0	0	W	TA2395
Grp486	1	1	0	0	W	TA2396
Grp487	1	1	0	0	W	TA2398
Grp488	1	1	0	0	W	TA2399
Grp489	1	1	0	0	W	TA2400
Grp490	1	1	0	0	W	TA2401
Grp491	1	1	0	0	W	TA2403
Grp492	1	1	0	0	W	TA2404
Grp493	1	1	0	0	W	TA2405
Grp494	1	1	0	0	W	TA2409
Grp495	1	1	0	0	W	TA2410
Grp496	1	1	0	0	W	TA2414
Grp497	1	1	0	0	W	TA2417
Grp498	1	1	0	0	W	TA2418
Grp499	1	1	0	0	W	TA2419
Grp500	1	1	0	0	W	TA2426
Grp501	1	1	0	0	W	TA2429
Grp502	1	1	0	0	W	TA2430
Grp503	1	1	0	0	W	TA2432
Grp504	1	1	0	0	W	TA2433
Grp505	1	1	0	0	W	TA2438
Grp506	1	1	0	0	W	TA2440
Grp507	1	1	0	0	W	TA2441
Grp508	1	1	0	0	W	TA2443
Grp509	1	1	0	0	W	TA2444
Grp510	1	1	0	0	W	TA2459
Grp511	1	1	0	0	W	TA2460
Grp512	1	1	0	0	W	TA2461
Grp513	1	1	0	0	W	TA2466
Grp514	1	1	0	0	W	TA2471
Grp515	1	1	0	0	W	TA2479
Grp516	1	1	0	0	W	TA2480
Grp517	1	1	0	0	W	TA2483
Grp518	2	2	0	0	W	TA2484, TA2485
Grp519	1	1	0	0	W	TA2489
Grp520	2	2	0	0	W	TA2492, TA2493
Grp521	1	1	0	0	W	TA2497
Grp522	1	1	0	0	W	TA2498
Grp523	2	2	0	0	W	TA2502, TA2503
Grp524	1	1	0	0	W	TA2504
Grp525	1	1	0	0	W	TA2511
Grp526	1	1	0	0	W	TA2512
Grp527	1	1	0	0	W	TA2513
Grp528	2	2	0	0	W	TA2514, TA2515
Grp529	2	2	0	0	W	TA2516, TA2517
Grp530	1	1	0	0	W	TA2518
Grp531	1	1	0	0	W	TA2519
Grp532	1	1	0	0	W	TA2526
Grp533	1	1	0	0	W	TA2529
Grp534	1	1	0	0	W	TA2531
Grp535	1	1	0	0	W	TA2533
Grp536	1	1	0	0	W	TA2542
Grp537	2	2	0	0	W	TA2544, TA2555
Grp538	1	1	0	0	W	TA2545
Grp539	1	1	0	0	W	TA2546
Grp540	2	2	0	0	W	TA2547, TA2548
Grp541	2	2	0	0	W	TA2550, TA2551
Grp542	1	1	0	0	W	TA2552
Grp543	1	1	0	0	W	TA2553
Grp544	2	2	0	0	W	TA2556, TA2557
Grp545	1	1	0	0	W	TA2558
Grp546	1	1	0	0	W	TA2559
Grp547	1	1	0	0	W	TA2561
Grp548	2	2	0	0	W	TA2562, TA2565
Grp549	1	1	0	0	W	TA2564
Grp550	1	1	0	0	W	TA2566
Grp551	1	1	0	0	W	TA2571
Grp552	2	2	0	0	W	TA2572, TA2573
Grp553	1	1	0	0	W	TA2574
Grp554	1	1	0	0	W	TA2576
Grp555	1	1	0	0	W	TA2577
Grp556	1	1	0	0	W	TA2578
Grp557	1	1	0	0	W	TA2579
Grp558	1	1	0	0	W	TA2581
Grp559	1	1	0	0	W	TA2582
Grp560	1	1	0	0	W	TA2583
Grp561	1	1	0	0	W	TA2585
Grp562	1	1	0	0	W	TA2586
Grp563	1	1	0	0	W	TA2587
Grp564	1	1	0	0	W	TA3429
