# Supplementary material for: Efficient curation of genebanks using next generation sequencing reveals substantial duplication of germplasm accessions
Source: Sci Rep. 2019 Jan 24;9:650. doi: 10.1038/s41598-018-37269-0 (PMC6346010; doi:10.1038/s41598-018-37269-0)
Supplement: Supplementary file 4 — Supplemental Table 3 [file 41598_2018_37269_MOESM4_ESM.xlsx]

## Sheet: zzz_MatchingAccessions_genbank
Table S3. Imputed posterior probabilities for each accession with missing passport data. Country codes are listed in the headers. Highlighted in red are the probabilities that place an accession in a specific group with high probability.
		Imputed posterior probabilities for each geographical region															Geo_code	Country
Accessions	Inferred	AFG	ARM	AZB	CHI	GEO	IRN	KYR	PAK	RUS	SYR	TAJ	TKY	TKM	UZB		AFG	Afghanistan
TA10148	TKY	0.028	0.049	0	0.057	0.06	0	0	0.004	0	0	0	0.801	0	0		ARM	Armenia
TA10417	IRN	0	0	0.086	0	0	0.914	0	0	0	0	0	0	0	0		AZB	Azerbaijan
TA11021	AZB	0	0	0.996	0	0	0.004	0	0	0	0	0	0	0	0		CHI	China
TA1577	UNK	0	0.008	0	0	0	0	0.014	0	0.001	0.147	0.043	0.301	0.483	0.003		GEO	Georgia
TA1578	AFG	1	0	0	0	0	0	0	0	0	0	0	0	0	0		IRN	Iran
TA1579	AFG	1	0	0	0	0	0	0	0	0	0	0	0	0	0		KYR	Kyrgyzstan
TA1580	AFG	1	0	0	0	0	0	0	0	0	0	0	0	0	0		PAK	Pakistan
TA1595	AFG	0.756	0	0	0	0	0	0	0	0	0	0.199	0	0.045	0		RUS	Russia
TA1596	AFG	0.716	0	0	0	0	0	0	0	0	0	0.11	0	0.174	0		SYR	Syria
TA1597	AFG	0.771	0	0	0	0	0	0	0	0	0.001	0.18	0.003	0.046	0		TAJ	Tajikistan
TA1605	IRN	0	0	0.046	0	0	0.954	0	0	0	0	0	0	0	0		TKY	Turkey
TA1650	AFG	0.988	0	0	0	0	0	0	0	0	0	0.012	0	0	0		TKM	Turkmenistan
TA1688	AFG	0.886	0	0	0	0	0	0	0	0	0	0	0	0.114	0		UZB	Uzbekistan
TA1689	AFG	0.929	0	0	0	0	0	0.001	0	0	0.017	0	0	0.053	0
TA1691	IRN	0	0	0	0	0	1	0	0	0	0	0	0	0	0
TA1695	IRN	0	0	0	0	0	0.999	0	0	0	0	0	0	0	0
TA1696	IRN	0	0	0.011	0	0	0.989	0	0	0	0	0	0	0	0
TA1697	AFG	0.951	0.008	0	0	0	0	0	0	0	0.04	0.002	0	0	0
TA1707	UNK	0	0	0	0.018	0	0	0.045	0.022	0	0	0	0.25	0.455	0.209
TA1708	AFG	0.993	0	0	0	0	0	0	0	0	0	0.006	0	0	0
TA1709	AFG	1	0	0	0	0	0	0	0	0	0	0	0	0	0
TA1712	AFG	0.684	0	0	0	0	0	0	0	0	0	0.199	0	0.117	0
TA2118	AFG	1	0	0	0	0	0	0	0	0	0	0	0	0	0
TA2370	TKM	0.158	0	0	0	0	0	0	0	0	0	0	0	0.842	0
TA2373	TKY	0	0.001	0	0.031	0.002	0	0	0.132	0.013	0	0.003	0.656	0.162	0
TA2378_L1	IRN	0	0	0	0	0	1	0	0	0	0	0	0	0	0
